# Supplementary material for: Genetic diversity of Plasmodium vivax in immigrant patients exhibiting severe and non-severe clinical manifestations in northern suburbs of Paris
Source: Epidemiol Infect. 2024 Oct 2;152:e127. doi: 10.1017/S0950268823001632 (PMC11502460; doi:10.1017/S0950268823001632)
Supplement: Soumaoro et al. supplementary material [file S0950268823001632sup001.xlsx]

## Sheet: Table SI-1
	Table SI-1. Clinical symptoms observed in the patients with severe and non-severe P. vivax malaria
	Disease severity	Severe	Non-severe
	Clinical symptoms	Diffuse intravascular coagulation (DIC), Macrophagic Activation Syndrome (SAM) septic shock	Fever, Abdominal pain, Headache, Swear, Vomiting, Gripal syndrom, Dark urine, Asthenia, Confusion (Choloroquine intolerence), diffused pain, conjunctival icterus,
